# Supplementary material for: Supramolecular covalency of halogen bonds revealed by NMR contact shifts in paramagnetic cocrystals
Source: Chem Sci. 2025 Oct 2;16(43):20239–44. doi: 10.1039/d5sc05769h (PMC12516516; doi:10.1039/d5sc05769h)
Supplement: SC-016-D5SC05769H-s001 [file SC-016-D5SC05769H-s001.zip]

Archive with 16 entries (15 files):
- ESI Figures/
- ESI Figures/FigureS1.png
- ESI Figures/FigureS10.png
- ESI Figures/FigureS11.png
- ESI Figures/FigureS12.png
- ESI Figures/FigureS13.png
- ESI Figures/FigureS14.png
- ESI Figures/FigureS15.png
- ESI Figures/FigureS2.png
- ESI Figures/FigureS3.png
- ESI Figures/FigureS4.png
- ESI Figures/FigureS5.png
- ESI Figures/FigureS6.png
- ESI Figures/FigureS7.png
- ESI Figures/FigureS8.png
- ESI Figures/FigureS9.png
