# Supplementary material for: Supramolecular covalency of halogen bonds revealed by NMR contact shifts in paramagnetic cocrystals
Source: Chem Sci. 2025 Oct 2;16(43):20239–44. doi: 10.1039/d5sc05769h (PMC12516516; doi:10.1039/d5sc05769h)
Supplement: SC-016-D5SC05769H-s003 [file SC-016-D5SC05769H-s003.cif]

# Supplementary Information (SI) for Chemical Science.
# This journal is © The Royal Society of Chemistry 2025

####################################################################### 
# 
# This file contains crystal structure data downloaded from the 
# Cambridge Structural Database (CSD) hosted by the Cambridge 
# Crystallographic Data Centre (CCDC).
# 
# Full information about CCDC data access policies and citation 
# guidelines are available at http://www.ccdc.cam.ac.uk/access/V1 
# 
# Audit and citation data items may have been added by the CCDC. 
# Please retain this information to preserve the provenance of 
# this file and to allow appropriate attribution of the data. 
# 
#######################################################################

data_1Br
_database_code_depnum_ccdc_archive 'CCDC 2472007'
loop_
_audit_author_name
_audit_author_address
'Jaromir Marek'
;Masaryk University
Czech Republic
;
_audit_update_record             
;
2025-07-11 deposited with the CCDC.	2025-10-01 downloaded from the CCDC.
;

_audit_creation_method           SHELXL-2019/3
_shelx_SHELXL_version_number     2019/3
_chemical_name_systematic        ?
_chemical_name_common            ?
_chemical_melting_point          ?
_chemical_formula_moiety         ?
_chemical_formula_sum            'C16 H14 Br2 Cu F4 O4'
_chemical_formula_weight         569.63

loop_
_atom_type_symbol
_atom_type_description
_atom_type_scat_dispersion_real
_atom_type_scat_dispersion_imag
_atom_type_scat_source
C C 0.0181 0.0091 'International Tables Vol C Tables 4.2.6.8 and 6.1.1.4'
H H 0.0000 0.0000 'International Tables Vol C Tables 4.2.6.8 and 6.1.1.4'
O O 0.0492 0.0322 'International Tables Vol C Tables 4.2.6.8 and 6.1.1.4'
F F 0.0727 0.0534 'International Tables Vol C Tables 4.2.6.8 and 6.1.1.4'
Cu Cu -1.9646 0.5888 'International Tables Vol C Tables 4.2.6.8 and 6.1.1.4'
Br Br -0.6763 1.2805 'International Tables Vol C Tables 4.2.6.8 and 6.1.1.4'

_space_group_crystal_system      monoclinic
_space_group_IT_number           12
_space_group_name_H-M_alt        'I 2/m'
_space_group_name_Hall           '-I 2y'

_shelx_space_group_comment       
;
The symmetry employed for this shelxl refinement is uniquely defined
by the following loop, which should always be used as a source of
symmetry information in preference to the above space-group names.
They are only intended as comments.
;

loop_
_space_group_symop_operation_xyz
'x, y, z'
'-x, y, -z'
'x+1/2, y+1/2, z+1/2'
'-x+1/2, y+1/2, -z+1/2'
'-x, -y, -z'
'x, -y, z'
'-x+1/2, -y+1/2, -z+1/2'
'x+1/2, -y+1/2, z+1/2'

_cell_length_a                   4.66104(5)
_cell_length_b                   15.4164(2)
_cell_length_c                   12.48705(16)
_cell_angle_alpha                90
_cell_angle_beta                 93.9291(11)
_cell_angle_gamma                90
_cell_volume                     895.166(19)
_cell_formula_units_Z            2
_cell_measurement_temperature    120.00(10)
_cell_measurement_reflns_used    3408
_cell_measurement_theta_min      4.5560
_cell_measurement_theta_max      76.9260

_exptl_crystal_description       Needle
_exptl_crystal_colour            ?
_exptl_crystal_density_meas      ?
_exptl_crystal_density_method    ?
_exptl_crystal_density_diffrn    2.113
_exptl_crystal_F_000             554
_exptl_transmission_factor_min   ?
_exptl_transmission_factor_max   ?
_exptl_crystal_size_max          0.200
_exptl_crystal_size_mid          0.040
_exptl_crystal_size_min          0.020
_exptl_absorpt_coefficient_mu    7.535
_shelx_estimated_absorpt_T_min   0.314
_shelx_estimated_absorpt_T_max   0.864
_exptl_absorpt_correction_type   multi-scan
_exptl_absorpt_process_details   
;
CrysAlisPro 1.171.43.143a (Rigaku Oxford Diffraction, 2024)
Empirical absorption correction using spherical harmonics,
implemented in SCALE3 ABSPACK scaling algorithm.
;
_oxdiff_exptl_absorpt_empirical_full_min 0.663
_oxdiff_exptl_absorpt_empirical_full_max 1.942
_oxdiff_exptl_absorpt_empirical_details 
;
Empirical correction (ABSPACK) includes:
- Absorption correction using spherical harmonics
- Frame scaling
;

_exptl_absorpt_correction_T_min  0.42806
_exptl_absorpt_correction_T_max  1.00000
_exptl_absorpt_special_details   ?
_diffrn_ambient_temperature      120.00(10)
_diffrn_radiation_wavelength     1.54184
_diffrn_radiation_type           CuK\a
_diffrn_source                   'Rotating-anode X-ray tube'
_diffrn_measurement_device_type  'ROD, Synergy Custom system, HyPix'
_diffrn_measurement_method       '\w scans'
_diffrn_detector_area_resol_mean 10.0000
_diffrn_reflns_number            4004
_diffrn_reflns_av_unetI/netI     0.0166
_diffrn_reflns_av_R_equivalents  0.0256
_diffrn_reflns_limit_h_min       -5
_diffrn_reflns_limit_h_max       3
_diffrn_reflns_limit_k_min       -19
_diffrn_reflns_limit_k_max       19
_diffrn_reflns_limit_l_min       -15
_diffrn_reflns_limit_l_max       15
_diffrn_reflns_theta_min         4.563
_diffrn_reflns_theta_max         77.178
_diffrn_reflns_theta_full        67.684
_diffrn_measured_fraction_theta_max 0.988
_diffrn_measured_fraction_theta_full 0.998
_diffrn_reflns_Laue_measured_fraction_max 0.988
_diffrn_reflns_Laue_measured_fraction_full 0.998
_diffrn_reflns_point_group_measured_fraction_max 0.988
_diffrn_reflns_point_group_measured_fraction_full 0.998
_reflns_number_total             975
_reflns_number_gt                966
_reflns_threshold_expression     'I > 2\s(I)'
_reflns_Friedel_coverage         0.000
_reflns_Friedel_fraction_max     .
_reflns_Friedel_fraction_full    .

_reflns_special_details          
;
 Reflections were merged by SHELXL according to the crystal
 class for the calculation of statistics and refinement.
 
 _reflns_Friedel_fraction is defined as the number of unique
 Friedel pairs measured divided by the number that would be
 possible theoretically, ignoring centric projections and
 systematic absences.
;

_computing_data_collection       'CrysAlisPro 1.171.43.143a (Rigaku OD, 2024)'
_computing_cell_refinement       'CrysAlisPro 1.171.43.143a (Rigaku OD, 2024)'
_computing_data_reduction        'CrysAlisPro 1.171.43.143a (Rigaku OD, 2024)'
_computing_structure_solution    ?
_computing_structure_refinement  'SHELXL-2019/2 (Sheldrick, 2019)'
_computing_molecular_graphics    ?
_computing_publication_material  ?
_refine_special_details          ?
_refine_ls_structure_factor_coef Fsqd
_refine_ls_matrix_type           full
_refine_ls_weighting_scheme      calc
_refine_ls_weighting_details     
'w=1/[\s^2^(Fo^2^)+(0.0337P)^2^+1.2103P] where P=(Fo^2^+2Fc^2^)/3'
_atom_sites_solution_primary     ?
_atom_sites_solution_secondary   ?
_atom_sites_solution_hydrogens   mixed
_refine_ls_hydrogen_treatment    mixed
_refine_ls_extinction_method     'SHELXL-2019/2 (Sheldrick 2019)'
_refine_ls_extinction_coef       0.00211(18)
_refine_ls_extinction_expression Fc^*^=kFc[1+0.001xFc^2^\l^3^/sin(2\q)]^-1/4^
_refine_ls_number_reflns         975
_refine_ls_number_parameters     86
_refine_ls_number_restraints     0
_refine_ls_R_factor_all          0.0217
_refine_ls_R_factor_gt           0.0215
_refine_ls_wR_factor_ref         0.0570
_refine_ls_wR_factor_gt          0.0569
_refine_ls_goodness_of_fit_ref   1.084
_refine_ls_restrained_S_all      1.084
_refine_ls_shift/su_max          0.000
_refine_ls_shift/su_mean         0.000

loop_
_atom_site_label
_atom_site_type_symbol
_atom_site_fract_x
_atom_site_fract_y
_atom_site_fract_z
_atom_site_U_iso_or_equiv
_atom_site_adp_type
_atom_site_occupancy
_atom_site_site_symmetry_order
_atom_site_calc_flag
_atom_site_refinement_flags_posn
_atom_site_refinement_flags_adp
_atom_site_refinement_flags_occupancy
_atom_site_disorder_assembly
_atom_site_disorder_group
Cu1_1 Cu 0.500000 0.500000 0.500000 0.01487(16) Uani 1 4 d S T P . .
O1_1 O 0.7097(3) 0.40895(8) 0.57546(10) 0.0179(3) Uani 1 1 d . . . . .
C1_1 C 0.9284(3) 0.41965(12) 0.64083(13) 0.0160(3) Uani 1 1 d . . . . .
C2_1 C 1.0462(5) 0.500000 0.6719(2) 0.0181(5) Uani 1 2 d S T P . .
H2_1 H 1.218232 0.500000 0.717351 0.020(8) Uiso 1 2 calc R . P . .
C3_1 C 1.0647(4) 0.33837(13) 0.68684(16) 0.0213(4) Uani 1 1 d . . . . .
H3A_1 H 1.074(13) 0.302(5) 0.631(5) 0.032 Uiso 0.5 1 d . U P . .
H3B_1 H 0.923(13) 0.306(4) 0.715(5) 0.032 Uiso 0.5 1 d . U P . .
H3C_1 H 1.253(14) 0.353(3) 0.735(5) 0.032 Uiso 0.5 1 d . U P . .
H3D_1 H 1.262(14) 0.339(4) 0.674(5) 0.032 Uiso 0.5 1 d . U P . .
H3E_1 H 1.024(13) 0.331(4) 0.759(5) 0.032 Uiso 0.5 1 d . U P . .
H3F_1 H 0.986(13) 0.291(4) 0.653(6) 0.032 Uiso 0.5 1 d . U P . .
Br1 Br 0.500000 0.21235(2) 0.500000 0.02482(14) Uani 1 2 d S T P . .
F1 F 0.1052(2) 0.08661(8) 0.37091(9) 0.0252(3) Uani 1 1 d . . . . .
C1 C 0.500000 0.09107(17) 0.500000 0.0178(5) Uani 1 2 d S T P . .
C2 C 0.3023(4) 0.04492(12) 0.43472(13) 0.0185(3) Uani 1 1 d . . . . .

loop_
_atom_site_aniso_label
_atom_site_aniso_U_11
_atom_site_aniso_U_22
_atom_site_aniso_U_33
_atom_site_aniso_U_23
_atom_site_aniso_U_13
_atom_site_aniso_U_12
Cu1_1 0.0145(3) 0.0115(3) 0.0178(3) 0.000 -0.00501(18) 0.000
O1_1 0.0172(6) 0.0151(6) 0.0206(6) 0.0005(4) -0.0044(4) -0.0005(4)
C1_1 0.0151(7) 0.0180(8) 0.0150(7) 0.0005(6) 0.0010(6) 0.0018(6)
C2_1 0.0169(11) 0.0186(12) 0.0180(11) 0.000 -0.0035(8) 0.000
C3_1 0.0229(10) 0.0169(8) 0.0232(10) 0.0008(7) -0.0041(7) 0.0032(7)
Br1 0.0344(2) 0.01577(18) 0.02505(19) 0.000 0.00742(11) 0.000
F1 0.0222(5) 0.0273(6) 0.0252(5) 0.0046(4) -0.0046(4) 0.0059(4)
C1 0.0204(11) 0.0168(11) 0.0166(10) 0.000 0.0041(9) 0.000
C2 0.0151(8) 0.0227(9) 0.0177(8) 0.0028(7) 0.0003(6) 0.0025(6)

_geom_special_details            
;
 All esds (except the esd in the dihedral angle between two l.s. planes)
 are estimated using the full covariance matrix.  The cell esds are taken
 into account individually in the estimation of esds in distances, angles
 and torsion angles; correlations between esds in cell parameters are only
 used when they are defined by crystal symmetry.  An approximate (isotropic)
 treatment of cell esds is used for estimating esds involving l.s. planes.
;

loop_
_geom_bond_atom_site_label_1
_geom_bond_atom_site_label_2
_geom_bond_distance
_geom_bond_site_symmetry_2
_geom_bond_publ_flag
Cu1_1 O1_1 1.9202(12) 6_565 ?
Cu1_1 O1_1 1.9202(12) 2_656 ?
Cu1_1 O1_1 1.9202(12) 5_666 ?
Cu1_1 O1_1 1.9202(12) . ?
O1_1 C1_1 1.272(2) . ?
C1_1 C2_1 1.399(2) . ?
C1_1 C3_1 1.501(2) . ?
Br1 C1 1.870(3) . ?
F1 C2 1.338(2) . ?
C1 C2 1.385(2) . ?
C1 C2 1.385(2) 2_656 ?
C2 C2 1.385(4) 6 ?

loop_
_geom_angle_atom_site_label_1
_geom_angle_atom_site_label_2
_geom_angle_atom_site_label_3
_geom_angle
_geom_angle_site_symmetry_1
_geom_angle_site_symmetry_3
_geom_angle_publ_flag
O1_1 Cu1_1 O1_1 180.0 6_565 2_656 ?
O1_1 Cu1_1 O1_1 86.06(7) 6_565 5_666 ?
O1_1 Cu1_1 O1_1 93.94(7) 2_656 5_666 ?
O1_1 Cu1_1 O1_1 93.94(7) 6_565 . ?
O1_1 Cu1_1 O1_1 86.06(7) 2_656 . ?
O1_1 Cu1_1 O1_1 180.00(6) 5_666 . ?
C1_1 O1_1 Cu1_1 125.35(12) . . ?
O1_1 C1_1 C2_1 125.08(17) . . ?
O1_1 C1_1 C3_1 115.90(16) . . ?
C2_1 C1_1 C3_1 119.03(16) . . ?
C1_1 C2_1 C1_1 124.6(2) 6_565 . ?
C2 C1 C2 118.2(2) . 2_656 ?
C2 C1 Br1 120.92(12) . . ?
C2 C1 Br1 120.92(12) 2_656 . ?
F1 C2 C1 120.37(17) . . ?
F1 C2 C2 118.70(9) . 6 ?
C1 C2 C2 120.92(12) . 6 ?

_refine_diff_density_max         0.354
_refine_diff_density_min         -0.423
_refine_diff_density_rms         0.079

_shelx_res_file                  
;
TITL 1202_a.res in I2/m
    1202.res
    created by SHELXL-2019/3 at 12:12:59 on 09-Jul-2025
REM Old TITL 2024-12-02-Chyba-JCHE744_auto in I2/m
REM SHELXT solution in I2/m: R1 0.088, Rweak 0.004, Alpha 0.048
REM <I/s>   0.000 for    0 systematic absences,  Orientation as input
REM Formula found by SHELXT:  C16 F8 Br3
CELL  1.54184   4.66104 15.4164  12.48705  90.000   93.9291  90.000
ZERR    2.000   0.00005  0.0002   0.00016   0.000    0.0011   0.000
LATT  2
SYMM -X, Y, -Z
SFAC C H O F CU BR
UNIT 32 28 8 8 2 4
TEMP -153
L.S. 10
BOND
LIST 4
SIZE 0.2 0.04 0.02
FMAP 2
PLAN 20
ACTA
WGHT    0.033700    1.210300
EXTI    0.002110
FVAR       4.68939
RESI 1
CU1   5    0.500000    0.500000    0.500000    10.25000    0.01448    0.01147 =
         0.01782    0.00000   -0.00501    0.00000
O1    3    0.709700    0.408950    0.575457    11.00000    0.01715    0.01508 =
         0.02058    0.00048   -0.00435   -0.00052
C1    1    0.928444    0.419647    0.640830    11.00000    0.01506    0.01803 =
         0.01505    0.00049    0.00098    0.00180
C2    1    1.046189    0.500000    0.671922    10.50000    0.01692    0.01865 =
         0.01800    0.00000   -0.00348    0.00000
AFIX  43
H2    2    1.218232    0.500000    0.717351    10.50000    0.01961
AFIX   0
C3    1    1.064698    0.338367    0.686844    11.00000    0.02293    0.01693 =
         0.02319    0.00084   -0.00409    0.00318

H3A   2    1.074127    0.302380    0.630944    10.50000   -1.50000
H3B   2    0.922578    0.306151    0.714704    10.50000   -1.50000
H3C   2    1.252958    0.352609    0.734601    10.50000   -1.50000
H3D   2    1.262183    0.338957    0.674215    10.50000   -1.50000
H3E   2    1.023911    0.331444    0.758989    10.50000   -1.50000
H3F   2    0.986000    0.291393    0.653153    10.50000   -1.50000
RESI 0

BR1   6    0.500000    0.212347    0.500000    10.50000    0.03437    0.01577 =
         0.02505    0.00000    0.00742    0.00000
F1    4    0.105239    0.086612    0.370906    11.00000    0.02221    0.02728 =
         0.02517    0.00461   -0.00464    0.00586
C1    1    0.500000    0.091070    0.500000    10.50000    0.02035    0.01677 =
         0.01663    0.00000    0.00410    0.00000
C2    1    0.302283    0.044915    0.434717    11.00000    0.01510    0.02267 =
         0.01773    0.00276    0.00032    0.00249
RESI 0
HKLF 4


REM  1202_a.res in I2/m
REM wR2 = 0.0570, GooF = S = 1.084, Restrained GooF = 1.084 for all data
REM R1 = 0.0215 for 966 Fo > 4sig(Fo) and 0.0217 for all 975 data
REM 86 parameters refined using 0 restraints

END

WGHT      0.0337      1.2105

REM Highest difference peak  0.354,  deepest hole -0.423,  1-sigma level  0.079
Q1    1   0.4181  0.0731  0.4633  11.00000  0.05    0.35
Q2    1   0.3661  0.2100  0.5694  11.00000  0.05    0.33
Q3    1   0.9939  0.3727  0.6596  11.00000  0.05    0.32
Q4    1   0.2958  0.2121  0.4789  11.00000  0.05    0.30
Q5    1   0.7278  0.5000  0.5185  10.50000  0.05    0.29
Q6    1   0.3375  0.0000  0.4198  10.50000  0.05    0.29
Q7    1   0.9906  0.4661  0.6543  11.00000  0.05    0.27
Q8    1   0.6538  0.3992  0.6002  11.00000  0.05    0.25
Q9    1   0.6409  0.5000  0.4343  10.50000  0.05    0.25
Q10   1   1.0989  0.5000  0.6546  10.50000  0.05    0.24
Q11   1   1.0821  0.5000  0.7194  10.50000  0.05    0.22
Q12   1   0.8373  0.4168  0.6010  11.00000  0.05    0.22
Q13   1   0.0157  0.0721  0.3213  11.00000  0.05    0.22
Q14   1   0.5000  0.1319  0.5000  10.50000  0.05    0.22
Q15   1   0.0053  0.0590  0.3630  11.00000  0.05    0.21
Q16   1   0.6854  0.4391  0.5456  11.00000  0.05    0.20
Q17   1   1.1480  0.2118  0.5670  11.00000  0.05    0.19
Q18   1  -0.0419  0.0918  0.4379  11.00000  0.05    0.19
Q19   1   0.9237  0.3127  0.7590  11.00000  0.05    0.19
Q20   1   0.2234  0.1184  0.3804  11.00000  0.05    0.16
;
_shelx_res_checksum              70098
####################################################################### 
# 
# This file contains crystal structure data downloaded from the 
# Cambridge Structural Database (CSD) hosted by the Cambridge 
# Crystallographic Data Centre (CCDC).
# 
# Full information about CCDC data access policies and citation 
# guidelines are available at http://www.ccdc.cam.ac.uk/access/V1 
# 
# Audit and citation data items may have been added by the CCDC. 
# Please retain this information to preserve the provenance of 
# this file and to allow appropriate attribution of the data. 
# 
#######################################################################

data_3I
_database_code_depnum_ccdc_archive 'CCDC 2472008'
loop_
_audit_author_name
_audit_author_address
'Jaromir Marek'
;Masaryk University
Czech Republic
;
_audit_update_record             
;
2025-07-11 deposited with the CCDC.	2025-10-01 downloaded from the CCDC.
;

# start Validation Reply Form
_vrf_PLAT110_3I                  
;
PROBLEM: ADDSYM Detects Potential Lattice Translation ...          ? Check 
RESPONSE: 
	In contrast to the C-centered space group 12 found in the 
diffraction  experiment performed with compound 3I at room temperature 
(see  CCDC entry 1858531 ), the structure of 3I at 120 K belongs to the
primitive space group 14.

The number of lattice exceptions for symmetric element A = 6715 
(5328 are  greater than 3 sigma) with a mean intensity/sigma = 15.1.

;
_vrf_PLAT112_3I                  
;
PROBLEM: ADDSYM Detects New (Pseudo) Symm. Elem         A        100 %Fit  
RESPONSE: 
	In contrast to the C-centered space group 12 found in the 
diffraction  experiment performed with compound 3I at room temperature 
(see  CCDC entry 1858531 ), the structure of 3I at 120 K belongs to the
primitive space group 14.

The number of lattice exceptions for symmetric element A = 6715 
(5328 are  greater than 3 sigma) with a mean intensity/sigma = 15.1.

;
# end Validation Reply Form


_audit_creation_method           SHELXL-2019/3
_shelx_SHELXL_version_number     2019/3
_chemical_name_systematic        ?
_chemical_name_common            ?
_chemical_melting_point          ?
_chemical_formula_moiety         ?
_chemical_formula_sum            'C16 H18 F4 I2 Ni O6'
_chemical_formula_weight         694.81

loop_
_atom_type_symbol
_atom_type_description
_atom_type_scat_dispersion_real
_atom_type_scat_dispersion_imag
_atom_type_scat_source
C C 0.0181 0.0091 'International Tables Vol C Tables 4.2.6.8 and 6.1.1.4'
H H 0.0000 0.0000 'International Tables Vol C Tables 4.2.6.8 and 6.1.1.4'
O O 0.0492 0.0322 'International Tables Vol C Tables 4.2.6.8 and 6.1.1.4'
F F 0.0727 0.0534 'International Tables Vol C Tables 4.2.6.8 and 6.1.1.4'
Ni Ni -3.0029 0.5091 'International Tables Vol C Tables 4.2.6.8 and 6.1.1.4'
I I -0.3257 6.8362 'International Tables Vol C Tables 4.2.6.8 and 6.1.1.4'

_space_group_crystal_system      monoclinic
_space_group_IT_number           14
_space_group_name_H-M_alt        'P 21/c'
_space_group_name_Hall           '-P 2ybc'

_shelx_space_group_comment       
;
The symmetry employed for this shelxl refinement is uniquely defined
by the following loop, which should always be used as a source of
symmetry information in preference to the above space-group names.
They are only intended as comments.
;

loop_
_space_group_symop_operation_xyz
'x, y, z'
'-x, y+1/2, -z+1/2'
'-x, -y, -z'
'x, -y-1/2, z-1/2'

_cell_length_a                   4.67274(5)
_cell_length_b                   17.31552(18)
_cell_length_c                   13.70775(15)
_cell_angle_alpha                90
_cell_angle_beta                 90.6808(9)
_cell_angle_gamma                90
_cell_volume                     1109.03(2)
_cell_formula_units_Z            2
_cell_measurement_temperature    120.00(10)
_cell_measurement_reflns_used    10615
_cell_measurement_theta_min      4.0880
_cell_measurement_theta_max      77.0250

_exptl_crystal_description       Prism
_exptl_crystal_colour            ?
_exptl_crystal_density_meas      ?
_exptl_crystal_density_method    ?
_exptl_crystal_density_diffrn    2.081
_exptl_crystal_F_000             664
_exptl_transmission_factor_min   ?
_exptl_transmission_factor_max   ?
_exptl_crystal_size_max          0.160
_exptl_crystal_size_mid          0.040
_exptl_crystal_size_min          0.040
_exptl_absorpt_coefficient_mu    23.701
_shelx_estimated_absorpt_T_min   0.116
_shelx_estimated_absorpt_T_max   0.451
_exptl_absorpt_correction_type   multi-scan
_exptl_absorpt_process_details   
;
CrysAlisPro 1.171.43.143a (Rigaku Oxford Diffraction, 2024)
Empirical absorption correction using spherical harmonics,
implemented in SCALE3 ABSPACK scaling algorithm.
;
_oxdiff_exptl_absorpt_empirical_full_min 0.571
_oxdiff_exptl_absorpt_empirical_full_max 3.217
_oxdiff_exptl_absorpt_empirical_details 
;
Empirical correction (ABSPACK) includes:
- Absorption correction using spherical harmonics
- Frame scaling
;

_exptl_absorpt_correction_T_min  0.23343
_exptl_absorpt_correction_T_max  1.00000
_exptl_absorpt_special_details   ?
_diffrn_ambient_temperature      120.00(10)
_diffrn_radiation_wavelength     1.54184
_diffrn_radiation_type           CuK\a
_diffrn_source                   'Rotating-anode X-ray tube'
_diffrn_measurement_device_type  'ROD, Synergy Custom system, HyPix'
_diffrn_measurement_method       '\w scans'
_diffrn_detector_area_resol_mean 10.0000
_diffrn_reflns_number            13327
_diffrn_reflns_av_unetI/netI     0.0194
_diffrn_reflns_av_R_equivalents  0.0391
_diffrn_reflns_limit_h_min       -5
_diffrn_reflns_limit_h_max       5
_diffrn_reflns_limit_k_min       -21
_diffrn_reflns_limit_k_max       21
_diffrn_reflns_limit_l_min       -17
_diffrn_reflns_limit_l_max       17
_diffrn_reflns_theta_min         4.114
_diffrn_reflns_theta_max         77.505
_diffrn_reflns_theta_full        67.684
_diffrn_measured_fraction_theta_max 0.990
_diffrn_measured_fraction_theta_full 1.000
_diffrn_reflns_Laue_measured_fraction_max 0.990
_diffrn_reflns_Laue_measured_fraction_full 1.000
_diffrn_reflns_point_group_measured_fraction_max 0.990
_diffrn_reflns_point_group_measured_fraction_full 1.000
_reflns_number_total             2325
_reflns_number_gt                2252
_reflns_threshold_expression     'I > 2\s(I)'
_reflns_Friedel_coverage         0.000
_reflns_Friedel_fraction_max     .
_reflns_Friedel_fraction_full    .

_reflns_special_details          
;
 Reflections were merged by SHELXL according to the crystal
 class for the calculation of statistics and refinement.
 
 _reflns_Friedel_fraction is defined as the number of unique
 Friedel pairs measured divided by the number that would be
 possible theoretically, ignoring centric projections and
 systematic absences.
;

_computing_data_collection       'CrysAlisPro 1.171.43.143a (Rigaku OD, 2024)'
_computing_cell_refinement       'CrysAlisPro 1.171.43.143a (Rigaku OD, 2024)'
_computing_data_reduction        'CrysAlisPro 1.171.43.143a (Rigaku OD, 2024)'
_computing_structure_solution    ?
_computing_structure_refinement  'SHELXL-2019/2 (Sheldrick, 2019)'
_computing_molecular_graphics    ?
_computing_publication_material  ?
_refine_special_details          ?
_refine_ls_structure_factor_coef Fsqd
_refine_ls_matrix_type           full
_refine_ls_weighting_scheme      calc
_refine_ls_weighting_details     
'w=1/[\s^2^(Fo^2^)+(0.0505P)^2^+0.7823P] where P=(Fo^2^+2Fc^2^)/3'
_atom_sites_solution_primary     ?
_atom_sites_solution_secondary   ?
_atom_sites_solution_hydrogens   mixed
_refine_ls_hydrogen_treatment    mixed
_refine_ls_extinction_method     none
_refine_ls_extinction_coef       .
_refine_ls_number_reflns         2325
_refine_ls_number_parameters     141
_refine_ls_number_restraints     0
_refine_ls_R_factor_all          0.0275
_refine_ls_R_factor_gt           0.0270
_refine_ls_wR_factor_ref         0.0761
_refine_ls_wR_factor_gt          0.0758
_refine_ls_goodness_of_fit_ref   1.084
_refine_ls_restrained_S_all      1.084
_refine_ls_shift/su_max          0.001
_refine_ls_shift/su_mean         0.000

loop_
_atom_site_label
_atom_site_type_symbol
_atom_site_fract_x
_atom_site_fract_y
_atom_site_fract_z
_atom_site_U_iso_or_equiv
_atom_site_adp_type
_atom_site_occupancy
_atom_site_site_symmetry_order
_atom_site_calc_flag
_atom_site_refinement_flags_posn
_atom_site_refinement_flags_adp
_atom_site_refinement_flags_occupancy
_atom_site_disorder_assembly
_atom_site_disorder_group
Ni1_1 Ni 0.500000 0.500000 0.500000 0.01937(16) Uani 1 2 d S . P . .
O1_1 O 0.7136(4) 0.41219(11) 0.56572(14) 0.0248(4) Uani 1 1 d . . . . .
O2_1 O 0.8032(5) 0.50787(12) 0.38772(16) 0.0238(4) Uani 1 1 d . . . . .
H2V_1 H 0.909(10) 0.472(2) 0.395(3) 0.036 Uiso 1 1 d . U . . .
H2W_1 H 0.915(9) 0.540(2) 0.403(3) 0.036 Uiso 1 1 d . U . . .
C1_1 C 0.6578(6) 0.34055(17) 0.5581(2) 0.0285(6) Uani 1 1 d . . . . .
C2_1 C 0.4739(7) 0.30819(18) 0.4879(2) 0.0361(7) Uani 1 1 d . . . . .
H2_1 H 0.460980 0.253454 0.486113 0.043 Uiso 1 1 calc R U . . .
C3_1 C 0.8043(8) 0.2886(2) 0.6313(3) 0.0424(8) Uani 1 1 d . . . . .
H3A_1 H 0.744503 0.235043 0.620006 0.064 Uiso 1 1 calc R U . . .
H3B_1 H 0.751583 0.304246 0.697380 0.064 Uiso 1 1 calc R U . . .
H3C_1 H 1.012217 0.292640 0.624122 0.064 Uiso 1 1 calc R U . . .
O1_2 O 0.2814(4) 0.42213(11) 0.41876(14) 0.0243(4) Uani 1 1 d . . . . .
C1_2 C 0.3076(6) 0.34922(17) 0.4203(2) 0.0284(6) Uani 1 1 d . . . . .
C3_2 C 0.1440(8) 0.3057(2) 0.3426(3) 0.0432(8) Uani 1 1 d . . . . .
H3A_2 H 0.210937 0.321562 0.278094 0.065 Uiso 1 1 calc R U . . .
H3B_2 H -0.060604 0.317186 0.347933 0.065 Uiso 1 1 calc R U . . .
H3C_2 H 0.175153 0.250165 0.351074 0.065 Uiso 1 1 calc R U . . .
I1 I 0.46252(4) 0.51049(2) 0.20146(2) 0.02950(10) Uani 1 1 d . . . . .
F1 F 0.1526(5) 0.64022(11) 0.07116(15) 0.0469(5) Uani 1 1 d . . . . .
C1 C 0.1984(7) 0.50451(16) 0.0785(2) 0.0254(6) Uani 1 1 d . . . . .
C2 C 0.0810(6) 0.57025(17) 0.0366(2) 0.0283(6) Uani 1 1 d . . . . .
F1_2 F -0.2195(5) 0.63146(11) -0.07739(15) 0.0447(5) Uani 1 1 d . . . . .
C2_2 C -0.1130(6) 0.56566(17) -0.0401(2) 0.0278(6) Uani 1 1 d . . . . .

loop_
_atom_site_aniso_label
_atom_site_aniso_U_11
_atom_site_aniso_U_22
_atom_site_aniso_U_33
_atom_site_aniso_U_23
_atom_site_aniso_U_13
_atom_site_aniso_U_12
Ni1_1 0.0182(3) 0.0216(3) 0.0182(3) 0.0010(2) -0.0040(3) -0.0001(2)
O1_1 0.0241(9) 0.0259(9) 0.0244(9) 0.0042(7) -0.0045(7) 0.0024(7)
O2_1 0.0197(10) 0.0301(10) 0.0216(11) 0.0012(7) -0.0047(8) 0.0000(7)
C1_1 0.0279(14) 0.0272(13) 0.0304(14) 0.0065(11) 0.0046(11) 0.0044(10)
C2_1 0.0442(18) 0.0240(13) 0.0399(17) 0.0010(12) -0.0027(14) -0.0020(12)
C3_1 0.0459(19) 0.0366(16) 0.0447(19) 0.0174(14) -0.0025(14) 0.0088(14)
O1_2 0.0239(9) 0.0261(9) 0.0226(9) -0.0016(7) -0.0041(7) -0.0021(7)
C1_2 0.0291(14) 0.0276(13) 0.0287(14) -0.0063(11) 0.0028(11) -0.0058(11)
C3_2 0.052(2) 0.0378(17) 0.0396(18) -0.0110(14) -0.0054(15) -0.0123(15)
I1 0.02737(15) 0.04189(15) 0.01920(14) -0.00024(6) -0.00152(8) -0.00220(6)
F1 0.0706(14) 0.0268(9) 0.0429(11) -0.0063(8) -0.0196(10) -0.0061(9)
C1 0.0253(14) 0.0334(14) 0.0174(13) -0.0013(9) -0.0019(11) -0.0021(10)
C2 0.0341(15) 0.0260(13) 0.0248(13) -0.0027(10) -0.0010(11) -0.0040(11)
F1_2 0.0630(13) 0.0296(9) 0.0411(11) 0.0032(8) -0.0184(9) 0.0079(9)
C2_2 0.0337(15) 0.0254(13) 0.0244(13) 0.0017(10) -0.0006(11) 0.0020(11)

_geom_special_details            
;
 All esds (except the esd in the dihedral angle between two l.s. planes)
 are estimated using the full covariance matrix.  The cell esds are taken
 into account individually in the estimation of esds in distances, angles
 and torsion angles; correlations between esds in cell parameters are only
 used when they are defined by crystal symmetry.  An approximate (isotropic)
 treatment of cell esds is used for estimating esds involving l.s. planes.
;

loop_
_geom_bond_atom_site_label_1
_geom_bond_atom_site_label_2
_geom_bond_distance
_geom_bond_site_symmetry_2
_geom_bond_publ_flag
Ni1_1 O1_2 2.0186(19) 3_666 ?
Ni1_1 O1_2 2.0186(19) . ?
Ni1_1 O1_1 2.0244(18) 3_666 ?
Ni1_1 O1_1 2.0244(18) . ?
Ni1_1 O2_1 2.109(2) 3_666 ?
Ni1_1 O2_1 2.109(2) . ?
O1_1 C1_1 1.272(4) . ?
C1_1 C2_1 1.399(4) . ?
C1_1 C3_1 1.507(4) . ?
C2_1 C1_2 1.397(4) . ?
O1_2 C1_2 1.268(4) . ?
C1_2 C3_2 1.506(4) . ?
I1 C1 2.080(3) . ?
F1 C2 1.342(3) . ?
C1 C2_2 1.381(4) 3_565 ?
C1 C2 1.385(4) . ?
C2 C2_2 1.382(5) . ?
F1_2 C2_2 1.342(3) . ?

loop_
_geom_angle_atom_site_label_1
_geom_angle_atom_site_label_2
_geom_angle_atom_site_label_3
_geom_angle
_geom_angle_site_symmetry_1
_geom_angle_site_symmetry_3
_geom_angle_publ_flag
O1_2 Ni1_1 O1_2 180.0 3_666 . ?
O1_2 Ni1_1 O1_1 89.28(8) 3_666 3_666 ?
O1_2 Ni1_1 O1_1 90.72(8) . 3_666 ?
O1_2 Ni1_1 O1_1 90.72(8) 3_666 . ?
O1_2 Ni1_1 O1_1 89.28(8) . . ?
O1_1 Ni1_1 O1_1 180.00(9) 3_666 . ?
O1_2 Ni1_1 O2_1 88.88(8) 3_666 3_666 ?
O1_2 Ni1_1 O2_1 91.12(8) . 3_666 ?
O1_1 Ni1_1 O2_1 92.37(8) 3_666 3_666 ?
O1_1 Ni1_1 O2_1 87.63(8) . 3_666 ?
O1_2 Ni1_1 O2_1 91.12(8) 3_666 . ?
O1_2 Ni1_1 O2_1 88.88(8) . . ?
O1_1 Ni1_1 O2_1 87.63(8) 3_666 . ?
O1_1 Ni1_1 O2_1 92.37(8) . . ?
O2_1 Ni1_1 O2_1 180.00(9) 3_666 . ?
C1_1 O1_1 Ni1_1 126.61(19) . . ?
O1_1 C1_1 C2_1 124.8(3) . . ?
O1_1 C1_1 C3_1 115.9(3) . . ?
C2_1 C1_1 C3_1 119.3(3) . . ?
C1_2 C2_1 C1_1 125.8(3) . . ?
C1_2 O1_2 Ni1_1 127.41(19) . . ?
O1_2 C1_2 C2_1 124.8(3) . . ?
O1_2 C1_2 C3_2 116.0(3) . . ?
C2_1 C1_2 C3_2 119.3(3) . . ?
C2_2 C1 C2 117.0(3) 3_565 . ?
C2_2 C1 I1 121.2(2) 3_565 . ?
C2 C1 I1 121.6(2) . . ?
F1 C2 C2_2 118.6(3) . . ?
F1 C2 C1 120.0(3) . . ?
C2_2 C2 C1 121.4(3) . . ?
F1_2 C2_2 C1 119.8(3) . 3_565 ?
F1_2 C2_2 C2 118.5(3) . . ?
C1 C2_2 C2 121.6(3) 3_565 . ?

_refine_diff_density_max         1.717
_refine_diff_density_min         -0.778
_refine_diff_density_rms         0.114

_shelx_res_file                  
;
TITL 1031a_a.res in P2(1)/c
    1031a.res
    created by SHELXL-2019/3 at 13:18:28 on 10-Jul-2025
REM Old TITL 2024-10-31-Chyba-JCHE737_auto in P2(1)/c
REM SHELXT solution in P2(1)/c: R1 0.095, Rweak 0.010, Alpha 0.057
REM <I/s>   0.940 for   37 systematic absences,  Orientation as input
REM Formula found by SHELXT:  C16 F10 Ni I2
CELL  1.54184   4.67274 17.31552 13.70775  90.000   90.6808  90.000
ZERR    2.000   0.00005  0.00018  0.00015   0.000    0.0009   0.000

LATT  1
SYMM -X, 1/2+Y, 1/2-Z
SFAC C H O F NI I
UNIT 32 36 12 8 2 4
TEMP -153
L.S. 10
BOND
LIST 4
SIZE 0.16 0.04 0.04
FMAP 2
PLAN 20
ACTA
REM EXTI    0.000086
WGHT    0.050500    0.782300
FVAR       3.49656
RESI 1
NI1   5    0.500000    0.500000    0.500000    10.50000    0.01817    0.02161 =
         0.01824    0.00101   -0.00398   -0.00009
O1    3    0.713606    0.412193    0.565721    11.00000    0.02407    0.02588 =
         0.02437    0.00422   -0.00452    0.00236
O2    3    0.803226    0.507868    0.387716    11.00000    0.01966    0.03007 =
         0.02155    0.00118   -0.00473   -0.00003
H2V   2    0.908937    0.471986    0.394690    11.00000   -1.50000
H2W   2    0.914696    0.539672    0.402698    11.00000   -1.50000
C1    1    0.657847    0.340554    0.558051    11.00000    0.02789    0.02717 =
         0.03040    0.00652    0.00460    0.00442
C2    1    0.473911    0.308190    0.487902    11.00000    0.04415    0.02403 =
         0.03991    0.00104   -0.00266   -0.00200
AFIX  43
H2    2    0.460980    0.253454    0.486113    11.00000   -1.20000
AFIX   0
C3    1    0.804340    0.288579    0.631290    11.00000    0.04585    0.03664 =
         0.04465    0.01742   -0.00249    0.00879
AFIX 137
H3A   2    0.744503    0.235043    0.620006    11.00000   -1.50000
H3B   2    0.751583    0.304246    0.697380    11.00000   -1.50000
H3C   2    1.012217    0.292640    0.624122    11.00000   -1.50000
AFIX   0

RESI 2
O1    3    0.281380    0.422128    0.418759    11.00000    0.02393    0.02614 =
         0.02258   -0.00159   -0.00408   -0.00210
C1    1    0.307626    0.349225    0.420276    11.00000    0.02908    0.02760 =
         0.02870   -0.00626    0.00282   -0.00583
C3    1    0.143996    0.305739    0.342561    11.00000    0.05200    0.03785 =
         0.03963   -0.01097   -0.00541   -0.01230
AFIX 137
H3A   2    0.210937    0.321562    0.278094    11.00000   -1.50000
H3B   2   -0.060604    0.317186    0.347933    11.00000   -1.50000
H3C   2    0.175153    0.250165    0.351074    11.00000   -1.50000
AFIX   0
RESI 0
I1    6    0.462522    0.510492    0.201459    11.00000    0.02737    0.04189 =
         0.01920   -0.00024   -0.00152   -0.00220
F1    4    0.152642    0.640221    0.071157    11.00000    0.07064    0.02684 =
         0.04287   -0.00629   -0.01962   -0.00608
C1    1    0.198417    0.504510    0.078487    11.00000    0.02533    0.03339 =
         0.01741   -0.00126   -0.00185   -0.00215
C2    1    0.081005    0.570255    0.036583    11.00000    0.03410    0.02599 =
         0.02476   -0.00269   -0.00104   -0.00402
RESI 2
F1    4   -0.219541    0.631455   -0.077387    11.00000    0.06302    0.02960 =
         0.04112    0.00324   -0.01841    0.00795

C2    1   -0.112954    0.565660   -0.040090    11.00000    0.03372    0.02539 =
         0.02437    0.00172   -0.00064    0.00201
RESI 0
HKLF 4


REM  1031a_a.res in P2(1)/c
REM wR2 = 0.0761, GooF = S = 1.084, Restrained GooF = 1.084 for all data
REM R1 = 0.0270 for 2252 Fo > 4sig(Fo) and 0.0275 for all 2325 data
REM 141 parameters refined using 0 restraints

END

WGHT      0.0505      0.7823

REM Highest difference peak  1.717,  deepest hole -0.778,  1-sigma level  0.114
Q1    1   0.4579  0.4578  0.2020  11.00000  0.05    1.72
Q2    1   0.4625  0.5762  0.2009  11.00000  0.05    0.89
Q3    1   0.2494  0.4857  0.1794  11.00000  0.05    0.47
Q4    1   0.6796  0.4856  0.2181  11.00000  0.05    0.44
Q5    1   0.4903  0.4537  0.4981  11.00000  0.05    0.43
Q6    1   0.3462  0.3906  0.4201  11.00000  0.05    0.43
Q7    1   0.6893  0.5298  0.2281  11.00000  0.05    0.42
Q8    1   0.2379  0.5319  0.1800  11.00000  0.05    0.37
Q9    1   0.9133  0.3111  0.6720  11.00000  0.05    0.37
Q10   1  -0.0501  0.2760  0.3962  11.00000  0.05    0.34
Q11   1   0.2635  0.4735  0.4815  11.00000  0.05    0.33
Q12   1   0.3612  0.3267  0.4617  11.00000  0.05    0.32
Q13   1   0.3117  0.2502  0.3154  11.00000  0.05    0.30
Q14   1   0.1481  0.5313  0.0556  11.00000  0.05    0.29
Q15   1   0.6241  0.3884  0.7240  11.00000  0.05    0.29
Q16   1   0.8606  0.4764  0.1894  11.00000  0.05    0.29
Q17   1   0.3064  0.5298  0.1176  11.00000  0.05    0.28
Q18   1   0.0625  0.4776  0.2132  11.00000  0.05    0.28
Q19   1   0.1548  0.4769  0.0605  11.00000  0.05    0.28
Q20   1   0.2910  0.7197  0.1619  11.00000  0.05    0.28
;
_shelx_res_checksum              49326


_publcif_funding_html            
;
;
####################################################################### 
# 
# This file contains crystal structure data downloaded from the 
# Cambridge Structural Database (CSD) hosted by the Cambridge 
# Crystallographic Data Centre (CCDC).
# 
# Full information about CCDC data access policies and citation 
# guidelines are available at http://www.ccdc.cam.ac.uk/access/V1 
# 
# Audit and citation data items may have been added by the CCDC. 
# Please retain this information to preserve the provenance of 
# this file and to allow appropriate attribution of the data. 
# 
#######################################################################

data_2Br
_database_code_depnum_ccdc_archive 'CCDC 2472009'
loop_
_audit_author_name
_audit_author_address
'Jaromir Marek'
;Masaryk University
Czech Republic
;
_audit_update_record             
;
2025-07-11 deposited with the CCDC.	2025-10-01 downloaded from the CCDC.
;

_audit_creation_method           SHELXL-2019/3
_shelx_SHELXL_version_number     2019/3
_chemical_name_systematic        ?
_chemical_name_common            ?
_chemical_melting_point          ?
_chemical_formula_moiety         ?
_chemical_formula_sum            'C16 H14 Br2 F4 O4 Pd'
_chemical_formula_weight         612.49

loop_
_atom_type_symbol
_atom_type_description
_atom_type_scat_dispersion_real
_atom_type_scat_dispersion_imag
_atom_type_scat_source
C C 0.0181 0.0091 'International Tables Vol C Tables 4.2.6.8 and 6.1.1.4'
H H 0.0000 0.0000 'International Tables Vol C Tables 4.2.6.8 and 6.1.1.4'
O O 0.0492 0.0322 'International Tables Vol C Tables 4.2.6.8 and 6.1.1.4'
F F 0.0727 0.0534 'International Tables Vol C Tables 4.2.6.8 and 6.1.1.4'
Br Br -0.6763 1.2805 'International Tables Vol C Tables 4.2.6.8 and 6.1.1.4'
Pd Pd 0.1215 3.9337 'International Tables Vol C Tables 4.2.6.8 and 6.1.1.4'

_space_group_crystal_system      monoclinic
_space_group_IT_number           12
_space_group_name_H-M_alt        'I 2/m'
_space_group_name_Hall           '-I 2y'

_shelx_space_group_comment       
;
The symmetry employed for this shelxl refinement is uniquely defined
by the following loop, which should always be used as a source of
symmetry information in preference to the above space-group names.
They are only intended as comments.
;

loop_
_space_group_symop_operation_xyz
'x, y, z'
'-x, y, -z'
'x+1/2, y+1/2, z+1/2'
'-x+1/2, y+1/2, -z+1/2'
'-x, -y, -z'
'x, -y, z'
'-x+1/2, -y+1/2, -z+1/2'
'x+1/2, -y+1/2, z+1/2'

_cell_length_a                   4.73648(19)
_cell_length_b                   15.3598(5)
_cell_length_c                   12.6168(5)
_cell_angle_alpha                90
_cell_angle_beta                 94.786(4)
_cell_angle_gamma                90
_cell_volume                     914.69(6)
_cell_formula_units_Z            2
_cell_measurement_temperature    120.02(10)
_cell_measurement_reflns_used    3478
_cell_measurement_theta_min      4.4910
_cell_measurement_theta_max      77.2570

_exptl_crystal_description       Plate
_exptl_crystal_colour            ?
_exptl_crystal_density_meas      ?
_exptl_crystal_density_method    ?
_exptl_crystal_density_diffrn    2.224
_exptl_crystal_F_000             588
_exptl_transmission_factor_min   ?
_exptl_transmission_factor_max   ?
_exptl_crystal_size_max          0.150
_exptl_crystal_size_mid          0.080
_exptl_crystal_size_min          0.020
_exptl_absorpt_coefficient_mu    13.875
_shelx_estimated_absorpt_T_min   0.230
_shelx_estimated_absorpt_T_max   0.769
_exptl_absorpt_correction_type   multi-scan
_exptl_absorpt_process_details   
;
CrysAlisPro 1.171.43.143a (Rigaku Oxford Diffraction, 2024)
Empirical absorption correction using spherical harmonics,
implemented in SCALE3 ABSPACK scaling algorithm.
;
_oxdiff_exptl_absorpt_empirical_full_min 0.539
_oxdiff_exptl_absorpt_empirical_full_max 3.191
_oxdiff_exptl_absorpt_empirical_details 
;
Empirical correction (ABSPACK) includes:
- Absorption correction using spherical harmonics
- Frame scaling
;

_exptl_absorpt_correction_T_min  0.56810
_exptl_absorpt_correction_T_max  1.00000
_exptl_absorpt_special_details   ?
_diffrn_ambient_temperature      120.02(10)
_diffrn_radiation_wavelength     1.54184
_diffrn_radiation_type           CuK\a
_diffrn_source                   'Rotating-anode X-ray tube'
_diffrn_measurement_device_type  'ROD, Synergy Custom system, HyPix'
_diffrn_measurement_method       '\w scans'
_diffrn_detector_area_resol_mean 10.0000
_diffrn_reflns_number            4130
_diffrn_reflns_av_unetI/netI     0.0228
_diffrn_reflns_av_R_equivalents  0.0425
_diffrn_reflns_limit_h_min       -4
_diffrn_reflns_limit_h_max       5
_diffrn_reflns_limit_k_min       -19
_diffrn_reflns_limit_k_max       19
_diffrn_reflns_limit_l_min       -15
_diffrn_reflns_limit_l_max       15
_diffrn_reflns_theta_min         4.545
_diffrn_reflns_theta_max         77.176
_diffrn_reflns_theta_full        67.684
_diffrn_measured_fraction_theta_max 0.981
_diffrn_measured_fraction_theta_full 0.998
_diffrn_reflns_Laue_measured_fraction_max 0.981
_diffrn_reflns_Laue_measured_fraction_full 0.998
_diffrn_reflns_point_group_measured_fraction_max 0.981
_diffrn_reflns_point_group_measured_fraction_full 0.998
_reflns_number_total             979
_reflns_number_gt                967
_reflns_threshold_expression     'I > 2\s(I)'
_reflns_Friedel_coverage         0.000
_reflns_Friedel_fraction_max     .
_reflns_Friedel_fraction_full    .

_reflns_special_details          
;
 Reflections were merged by SHELXL according to the crystal
 class for the calculation of statistics and refinement.
 
 _reflns_Friedel_fraction is defined as the number of unique
 Friedel pairs measured divided by the number that would be
 possible theoretically, ignoring centric projections and
 systematic absences.
;

_computing_data_collection       'CrysAlisPro 1.171.43.143a (Rigaku OD, 2024)'
_computing_cell_refinement       'CrysAlisPro 1.171.43.143a (Rigaku OD, 2024)'
_computing_data_reduction        'CrysAlisPro 1.171.43.143a (Rigaku OD, 2024)'
_computing_structure_solution    ?
_computing_structure_refinement  'SHELXL-2019/2 (Sheldrick, 2019)'
_computing_molecular_graphics    ?
_computing_publication_material  ?
_refine_special_details          ?
_refine_ls_structure_factor_coef Fsqd
_refine_ls_matrix_type           full
_refine_ls_weighting_scheme      calc
_refine_ls_weighting_details     
'w=1/[\s^2^(Fo^2^)+(0.0986P)^2^+1.1581P] where P=(Fo^2^+2Fc^2^)/3'
_atom_sites_solution_primary     ?
_atom_sites_solution_secondary   ?
_atom_sites_solution_hydrogens   geom
_refine_ls_hydrogen_treatment    constr
_refine_ls_extinction_method     none
_refine_ls_extinction_coef       .
_refine_ls_number_reflns         979
_refine_ls_number_parameters     67
_refine_ls_number_restraints     0
_refine_ls_R_factor_all          0.0441
_refine_ls_R_factor_gt           0.0440
_refine_ls_wR_factor_ref         0.1311
_refine_ls_wR_factor_gt          0.1310
_refine_ls_goodness_of_fit_ref   1.150
_refine_ls_restrained_S_all      1.150
_refine_ls_shift/su_max          0.001
_refine_ls_shift/su_mean         0.000

loop_
_atom_site_label
_atom_site_type_symbol
_atom_site_fract_x
_atom_site_fract_y
_atom_site_fract_z
_atom_site_U_iso_or_equiv
_atom_site_adp_type
_atom_site_occupancy
_atom_site_site_symmetry_order
_atom_site_calc_flag
_atom_site_refinement_flags_posn
_atom_site_refinement_flags_adp
_atom_site_refinement_flags_occupancy
_atom_site_disorder_assembly
_atom_site_disorder_group
Br1 Br 0.500000 0.28678(4) 1.000000 0.0306(3) Uani 1 2 d S T P . .
F1 F 0.1021(5) 0.41330(17) 0.87429(19) 0.0315(6) Uani 1 1 d . . . . .
C1 C 0.500000 0.4088(4) 1.000000 0.0227(12) Uani 1 2 d S T P . .
C2 C 0.3002(9) 0.4552(3) 0.9362(3) 0.0232(8) Uani 1 1 d . . . . .
Pd1_1 Pd 0.000000 0.500000 0.500000 0.0179(3) Uani 1 4 d S T P . .
O1_1 O 0.2153(6) 0.59573(16) 0.5756(2) 0.0221(6) Uani 1 1 d . . . . .
C1_1 C 0.4215(8) 0.5816(3) 0.6456(3) 0.0213(8) Uani 1 1 d . . . . .
C2_1 C 0.5242(11) 0.500000 0.6800(4) 0.0225(10) Uani 1 2 d S T P . .
H2_1 H 0.680398 0.500000 0.732314 0.027 Uiso 1 2 calc R U P . .
C3_1 C 0.5638(10) 0.6620(3) 0.6915(4) 0.0280(9) Uani 1 1 d . . . . .
H3A_1 H 0.751250 0.667837 0.664772 0.042 Uiso 1 1 calc R U . . .
H3B_1 H 0.584372 0.657524 0.769243 0.042 Uiso 1 1 calc R U . . .
H3C_1 H 0.448595 0.713112 0.670496 0.042 Uiso 1 1 calc R U . . .

loop_
_atom_site_aniso_label
_atom_site_aniso_U_11
_atom_site_aniso_U_22
_atom_site_aniso_U_33
_atom_site_aniso_U_23
_atom_site_aniso_U_13
_atom_site_aniso_U_12
Br1 0.0446(5) 0.0177(4) 0.0309(4) 0.000 0.0106(3) 0.000
F1 0.0282(13) 0.0314(14) 0.0338(13) -0.0059(10) -0.0035(10) -0.0078(10)
C1 0.024(3) 0.019(3) 0.026(3) 0.000 0.005(2) 0.000
C2 0.0224(18) 0.024(2) 0.0230(15) -0.0028(14) 0.0028(13) -0.0019(14)
Pd1_1 0.0183(4) 0.0140(4) 0.0207(4) 0.000 -0.0018(2) 0.000
O1_1 0.0245(13) 0.0162(13) 0.0247(13) -0.0003(10) -0.0026(10) -0.0008(10)
C1_1 0.0221(18) 0.0199(19) 0.0225(17) 0.0002(14) 0.0058(14) 0.0011(14)
C2_1 0.019(2) 0.026(3) 0.021(2) 0.000 -0.0034(19) 0.000
C3_1 0.029(2) 0.0237(18) 0.031(2) -0.0013(18) -0.0031(17) -0.0042(18)

_geom_special_details            
;
 All esds (except the esd in the dihedral angle between two l.s. planes)
 are estimated using the full covariance matrix.  The cell esds are taken
 into account individually in the estimation of esds in distances, angles
 and torsion angles; correlations between esds in cell parameters are only
 used when they are defined by crystal symmetry.  An approximate (isotropic)
 treatment of cell esds is used for estimating esds involving l.s. planes.
;

loop_
_geom_bond_atom_site_label_1
_geom_bond_atom_site_label_2
_geom_bond_distance
_geom_bond_site_symmetry_2
_geom_bond_publ_flag
Br1 C1 1.874(6) . ?
F1 C2 1.335(5) . ?
C1 C2 1.387(5) 2_657 ?
C1 C2 1.387(5) . ?
C2 C2 1.377(8) 6_565 ?
Pd1_1 O1_1 1.988(2) . ?
Pd1_1 O1_1 1.988(2) 5_566 ?
Pd1_1 O1_1 1.988(2) 6_565 ?
Pd1_1 O1_1 1.988(2) 2_556 ?
O1_1 C1_1 1.279(5) . ?
C1_1 C2_1 1.400(5) . ?
C1_1 C3_1 1.500(6) . ?

loop_
_geom_angle_atom_site_label_1
_geom_angle_atom_site_label_2
_geom_angle_atom_site_label_3
_geom_angle
_geom_angle_site_symmetry_1
_geom_angle_site_symmetry_3
_geom_angle_publ_flag
C2 C1 C2 118.2(5) 2_657 . ?
C2 C1 Br1 120.9(3) 2_657 . ?
C2 C1 Br1 120.9(3) . . ?
F1 C2 C2 118.8(2) . 6_565 ?
F1 C2 C1 120.3(4) . . ?
C2 C2 C1 120.9(3) 6_565 . ?
O1_1 Pd1_1 O1_1 180.0 . 5_566 ?
O1_1 Pd1_1 O1_1 95.43(15) . 6_565 ?
O1_1 Pd1_1 O1_1 84.57(15) 5_566 6_565 ?
O1_1 Pd1_1 O1_1 84.57(15) . 2_556 ?
O1_1 Pd1_1 O1_1 95.43(15) 5_566 2_556 ?
O1_1 Pd1_1 O1_1 180.00(14) 6_565 2_556 ?
C1_1 O1_1 Pd1_1 122.5(2) . . ?
O1_1 C1_1 C2_1 126.2(4) . . ?
O1_1 C1_1 C3_1 114.8(4) . . ?
C2_1 C1_1 C3_1 119.0(4) . . ?
C1_1 C2_1 C1_1 127.1(5) . 6_565 ?

_refine_diff_density_max         1.338
_refine_diff_density_min         -1.500
_refine_diff_density_rms         0.206

_shelx_res_file                  
;
TITL 0121_a.res in I2/m
    0121.res
    created by SHELXL-2019/3 at 13:14:48 on 08-Jul-2025
REM Old TITL 2025-01-21-Chyba-JCHE752_auto in I2
REM SHELXT solution in I2/m: R1 0.109, Rweak 0.006, Alpha 0.034
REM <I/s>   0.000 for    0 systematic absences,  Orientation as input
REM Formula found by SHELXT:  C20 F4 Br2 Pd
CELL  1.54184   4.73648 15.3598  12.6168   90.000   94.786   90.000
ZERR    2.000   0.00019  0.0005   0.0005    0.000    0.004    0.000

LATT  2
SYMM -X, Y, -Z
SFAC C H O F BR PD
UNIT 32 28 8 8 4 2
TEMP -153
L.S. 10
BOND
LIST 4
HTAB
FMAP 2
PLAN 20
SIZE 0.15 0.08 0.02
ACTA

WGHT    0.098600    1.158100
FVAR       2.29028
BR1   5    0.500000    0.286781    1.000000    10.50000    0.04459    0.01766 =
         0.03095    0.00000    0.01063    0.00000
F1    4    0.102076    0.413304    0.874292    11.00000    0.02818    0.03137 =
         0.03381   -0.00587   -0.00350   -0.00781
C1    1    0.500000    0.408769    1.000000    10.50000    0.02417    0.01874 =
         0.02577    0.00000    0.00537    0.00000
C2    1    0.300231    0.455175    0.936227    11.00000    0.02239    0.02426 =
         0.02296   -0.00276    0.00281   -0.00187
RESI 0
RESI 1
PD1   6    0.000000    0.500000    0.500000    10.25000    0.01833    0.01401 =
         0.02069    0.00000   -0.00177    0.00000
O1    3    0.215323    0.595735    0.575637    11.00000    0.02447    0.01624 =
         0.02472   -0.00028   -0.00256   -0.00080
C1    1    0.421528    0.581598    0.645562    11.00000    0.02205    0.01990 =
         0.02248    0.00021    0.00579    0.00106
C2    1    0.524155    0.500000    0.679954    10.50000    0.01919    0.02624 =
         0.02126    0.00000   -0.00338    0.00000
AFIX  43
H2    2    0.680398    0.500000    0.732314    10.50000   -1.20000
AFIX   0
C3    1    0.563757    0.661981    0.691498    11.00000    0.02889    0.02369 =
         0.03058   -0.00131   -0.00314   -0.00422
AFIX 137
H3A   2    0.751250    0.667837    0.664772    11.00000   -1.50000
H3B   2    0.584372    0.657524    0.769243    11.00000   -1.50000
H3C   2    0.448595    0.713112    0.670496    11.00000   -1.50000
RESI 0
AFIX   0
HKLF 4


REM  0121_a.res in I2/m
REM wR2 = 0.1311, GooF = S = 1.150, Restrained GooF = 1.150 for all data
REM R1 = 0.0440 for 967 Fo > 4sig(Fo) and 0.0441 for all 979 data
REM 67 parameters refined using 0 restraints

END

WGHT      0.0984      1.2014

REM Instructions for potential hydrogen bonds
EQIV $5 x+1/2, y+1/2, z-1/2
HTAB C3_1 Br1_$5
EQIV $6 -x+1, -y+1, -z+2
HTAB C3_1 Br1_$6
EQIV $7 x-1/2, y+1/2, z-1/2
HTAB C3_1 Br1_$7

REM Highest difference peak  1.338,  deepest hole -1.500,  1-sigma level  0.206
Q1    1   0.0252  0.5000  0.5918  10.50000  0.05    1.34
Q2    1   0.4528  0.5000  0.6480  10.50000  0.05    0.77
Q3    1   0.1733  0.5000  0.4586  10.50000  0.05    0.72
Q4    1   0.3982  0.2862  0.9190  11.00000  0.05    0.71
Q5    1   0.7828  0.6216  0.7451  11.00000  0.05    0.64
Q6    1   0.0397  0.5000  0.8452  10.50000  0.05    0.62
Q7    1   0.6855  0.5897  0.7366  11.00000  0.05    0.60
Q8    1   0.2218  0.5498  0.5395  11.00000  0.05    0.60
Q9    1  -0.3976  0.5000  0.4996  10.50000  0.05    0.59
Q10   1   0.6820  0.7054  0.6460  11.00000  0.05    0.57
Q11   1  -0.0483  0.5719  0.6378  11.00000  0.05    0.56
Q12   1   0.8644  0.5000  0.7794  10.50000  0.05    0.54
Q13   1   1.0430  0.6817  0.7026  11.00000  0.05    0.53
Q14   1   0.2099  0.4682  0.7449  11.00000  0.05    0.52
Q15   1   0.0931  0.5793  0.5281  11.00000  0.05    0.52
Q16   1   0.7542  0.5000  0.7035  10.50000  0.05    0.51
Q17   1   0.3333  0.6787  0.7317  11.00000  0.05    0.50
Q18   1   0.0000  0.4351  0.5000  10.50000  0.05    0.49
Q19   1   0.5367  0.5341  0.8024  11.00000  0.05    0.48
Q20   1   0.9732  0.6670  0.6976  11.00000  0.05    0.48
;
_shelx_res_checksum              14444
